# Supplementary material for: How tank-mix adjuvant type and concentration influence the contact angle on wheat leaf surface
Source: PeerJ. 2023 Nov 21;11:e16464. doi: 10.7717/peerj.16464 (PMC10668805; doi:10.7717/peerj.16464)
Supplement: Supplemental Information 7 [file peerj-11-16464-s007.xlsx]

## Sheet: 2%-8%mean
	0.02		0.04		0.06		0.08		Tap-water
Time	0.02	SE	0.04	SE	0.06	SE	0.08	SE
0	90.6333	5.51736	84.06	2.55645	76.81	1.79405	68.8967	1.8167	144.33	0.7292
0.07	85.4133	0.759832	72.7867	0.701483	67.4733	9.34368	70.1867	2.50983	139.732	5.3717
0.14	81.5233	1.34454	73.4233	2.40537	68.4233	2.50216	66.5633	2.56134	144.083	1.04667
0.22	82.4633	1.66122	72.4167	2.02657	70.0967	2.77336	66.39	2.68274	146.54	2.19475
0.29	82.85	1.35308	72.2267	2.69882	70.8833	1.78945	66.4067	2.64609	142.197	0.857561
0.36	83.53	1.04165	71.81	2.46842	69.4733	1.97387	66.0567	2.73219	143.677	1.76923
0.43	82.3567	0.306068	71.75	2.40807	69.19	2.17559	65.0067	3.11462	140.073	3.03276
0.5	83.04	1.02686	71.5033	2.35992	68.9433	2.05414	64.46	3.05962	143.297	0.85795
0.58	82.8	0.969347	71.3067	2.3455	68.79	2.05607	64.0733	2.84742	139.4	3.0862
0.65	82.69	0.930161	70.9933	2.45048	68.41	2.16839	63.69	2.72193	143.467	1.03565
0.72	82.63	0.840853	70.68	2.35717	68.1567	2.24578	63	2.76404	142.663	1.54952
0.79	82.53	0.926013	70.4	2.3699	67.8633	2.34814	62.3867	2.88484	141.823	2.37327
0.86	81.6533	0.335476	70.1667	2.47813	67.6167	2.45239	61.8833	2.99413	143.123	1.16356
0.94	82.1933	0.967287	70.0067	2.3041	67.3033	2.56308	61.56	2.98105	143.093	1.6424
1.01	82.0967	1.01063	69.5467	2.33278	66.9533	2.54471	61.3233	3.05645	143.757	0.774797
1.08	81.87	0.95974	69.2333	2.38628	66.5867	2.63947	61.16	3.07413	142.393	1.84788
1.15	81.6133	0.978678	69.0533	2.36013	66.35	2.69281	61.02	3.15285	142.847	1.80272
1.22	81.4167	1.00469	68.77	2.3593	66.1233	2.66996	60.8833	3.20801	142.74	1.52923
1.3	81.2733	1.03976	68.4233	2.36302	66.02	2.72269	60.6367	3.28608	143.537	0.936471
1.37	80.0267	0.129142	68.3167	2.231	65.9567	2.71746	60.4933	3.25342	143.14	1.19976
1.44	80.17	0.355715	67.7867	2.22038	65.6733	2.82825	60.24	3.18925	142.813	1.51338
1.51	80.7533	1.08613	67.46	2.3412	65.39	2.845	60.0667	3.15596	142.63	1.53663
1.58	80.62	1.05078	67.2367	2.36408	65.2067	2.91847	59.96	3.07488	142.84	1.3299
1.66	79.2867	0.0145297	67.1167	2.46314	65.0233	2.96442	59.8	3.05428	143.317	0.933262
1.73	80.2933	1.09773	66.9467	2.38161	63.13	1.60388	59.6667	3.03098	142.947	1.32291
1.8	80.1567	1.16196	66.6833	2.46199	64.4733	3.07823	59.4967	2.93965	143.03	1.39687
1.87	80.0033	1.14837	66.5333	2.49464	64.3133	3.1681	59.29	2.85279	142.55	1.58035
1.94	79.7867	1.11673	66.3733	2.45745	64.13	3.24362	59.11	2.79773	143.127	1.15883
2.02	79.4833	1.01902	66.0733	2.47861	63.5067	3.37283	58.9367	2.77621	143.047	1.26652
2.09	78.17	0.135769	65.73	2.43816	63.2667	3.49003	58.86	2.77176	143.117	1.22961
2.16	79.0867	0.967287	65.4567	2.51418	62.9433	3.58996	58.7667	2.77938	142.813	1.41283
2.23	78.7867	0.821793	65.23	2.56808	62.8867	3.59954	58.6933	2.81236	142.733	1.4353
2.3	77.17	0.565361	65.04	2.56478	62.8767	3.63191	58.5467	2.74639	143.197	1.20495
2.38	76.97	0.704012	64.8467	2.54015	62.7533	3.61828	58.4167	2.78625	142.907	1.26905
2.45	77.9267	0.534488	64.6033	2.65362	62.5567	3.62071	58.36	2.77587	142.847	1.30336
2.52	76.7	0.645058	64.44	2.65108	62.48	3.6555	58.1833	2.75507	142.763	1.3857
2.59	77.5767	0.463765	64.3567	2.62695	62.43	3.67084	58.08	2.70143	143.047	1.23079
2.66	76.3967	0.479038	64.0867	2.70659	62.4067	3.66088	58.02	2.65907	142.99	1.26097
2.74	77.4	0.636475	64.0233	2.7552	62.3033	3.71746	57.9267	2.663	142.88	1.20567
2.81	77.2233	0.595128	63.9233	2.76468	62.2633	3.66508	57.8467	2.67952	142.773	1.33417
2.88	77.1	0.591805	63.7633	2.76783	62.1467	3.69694	57.6933	2.67598	142.863	1.28572
2.95	76.9733	0.528404	63.6833	2.79358	62.0833	3.71902	57.6833	2.6686	142.913	1.28468
3.02	75.6933	0.650367	63.5167	2.77995	62.0233	3.77745	57.58	2.68042	142.997	1.20185
3.1	75.52	0.692411	63.38	2.86235	62.0267	3.76946	57.4733	2.62505	142.883	1.24035
3.17	75.2333	0.847709	63.3	2.86898	61.95	3.78063	57.35	2.6298	142.857	1.32268
3.24	75.9133	0.177044	63.1133	2.88071	61.81	3.77592	57.1933	2.55845	142.947	1.31322
3.31	74.6733	1.1835	63.1133	2.88748	61.83	3.72573	57.1233	2.58769	143.037	1.28791
3.38	75.17	0.455082	63.0033	2.93692	61.6833	3.71051	56.9667	2.49421	143.067	1.26244
3.46	75	0.455302	63.0267	2.9437	61.6667	3.73235	56.92	2.57622	142.883	1.29309
3.53	74.8567	0.537815	62.8967	2.96564	61.6067	3.72563	56.8333	2.4982	142.983	1.32255
3.6	73.2733	1.92349	62.83	2.97886	61.4367	3.69906	56.72	2.5034	142.9	1.29326
3.67	74.5733	0.516796	62.74	2.99123	61.26	3.79558	56.6467	2.47753	142.97	1.22202
3.74	73.4767	1.41542	62.63	3.04685	61.1367	3.82536	56.5567	2.48537	142.93	1.30067
3.82	73.0867	1.70245	62.5467	3.05298	61.05	3.83218	56.4533	2.45507	142.91	1.29585
3.89	72.48	2.14048	62.45	3.12583	60.9167	3.81134	56.3833	2.45662	142.927	1.3412
3.96	73.8933	0.520459	62.3933	3.11558	60.8333	3.79596	56.2367	2.43722	142.92	1.26083
4.03	73.6833	0.468413	62.2733	3.15735	60.87	3.79573	56.0267	2.38667	142.943	1.27138
4.1	73.6267	0.378609	62.23	3.19107	60.7733	3.8248	55.9	2.445	142.94	1.30296
4.18	73.56	0.37	62.0967	3.22652	60.58	3.77937	55.69	2.44361	142.867	1.25215
4.25	73.42	0.305123	62.07	3.18874	60.2433	3.59491	55.5233	2.51717	142.99	1.29317
4.32	73.2933	0.348393	61.8533	3.2085	59.9567	3.48522	55.4367	2.50208	142.92	1.28103
4.39	73.1367	0.313387	61.8333	3.23299	59.8967	3.47494	55.3167	2.4645	142.937	1.29949
4.46	72.96	0.28006	61.8167	3.24187	59.73	3.43913	55.2533	2.49161	142.947	1.24606
4.54	72.95	0.198578	61.7633	3.23767	59.7133	3.46724	55.1167	2.47178	142.91	1.27988
4.61	72.7567	0.193247	61.7467	3.20422	59.5633	3.41804	55.03	2.52437	142.867	1.26349
4.68	72.68	0.138684	61.57	3.25489	59.4433	3.34461	54.8867	2.56158	142.95	1.30715
4.75	72.56	0.0971253	61.5533	3.22863	59.2367	3.3422	54.7033	2.57718	142.897	1.22857
4.82	71.9033	0.606914	61.4667	3.24352	59.2467	3.37165	54.6133	2.57061	142.883	1.20457
4.9	72.3033	0.150591	61.3633	3.19734	59.14	3.31738	54.6033	2.53248	142.937	1.22455
4.97	72.2167	0.123468	61.39	3.20035	59.0433	3.30348	54.5867	2.50983	142.903	1.24978
5.04	71.97	0.176918	61.2067	3.29864	58.8133	3.25067	54.5433	2.54274	142.933	1.29843
5.11	71.86	0.192873	61.1533	3.28273	58.7733	3.20749	54.3767	2.53178	142.957	1.27668
5.18	71.71	0.182483	61.08	3.35796	58.7067	3.19502	54.2767	2.56785	142.867	1.2406
5.26	71.6433	0.14746	61.0433	3.29412	58.6133	3.21321	54.27	2.56438	142.85	1.24069
5.33	70.1433	1.58609	60.9733	3.27889	58.5633	3.13463	54.1833	2.49961	142.873	1.29185
5.4	71.6467	0.11893	61.0233	3.33271	58.54	3.12357	54.1867	2.49161	142.917	1.25847
5.47	71.4633	0.133832	60.9233	3.24498	58.4933	3.13487	54.0767	2.54938	142.937	1.32793
5.54	71.42	0.0873689	60.8533	3.23205	58.4433	3.13229	54.01	2.49979	142.903	1.24494
5.62	71.25	0.087178	60.75	3.27843	58.3567	3.0998	53.95	2.48922	142.963	1.26899
5.69	71.3	0.0550757	60.5433	3.22941	58.3167	3.15026	53.97	2.45663	142.977	1.26387
5.76	71.22	0.01	60.6433	3.27335	58.3233	3.15412	53.84	2.49574	142.937	1.26203
5.83	71.11	0.0305505	60.51	3.27785	58.26	3.10638	53.8567	2.51803	142.963	1.29751
5.9	71.41	0.245425	60.46	3.15747	58.2233	3.17846	53.8	2.48363	142.88	1.25914
5.98	71.4067	0.316877	60.3833	3.26058	58.1233	3.08185	53.75	2.45959	142.863	1.24727
6.05	71.3433	0.424748	60.3567	3.19459	58.1467	3.12732	53.7567	2.47423	142.94	1.29325
6.12	71.1933	0.453223	60.1833	3.2508	58.0733	3.10822	53.65	2.47718	142.933	1.27112
6.19	71.1067	0.372574	60.05	3.21342	58.0567	3.15512	53.6867	2.52446	142.957	1.23965
6.26	70.9733	0.273333	59.9733	3.1289	58.0567	3.17711	53.5967	2.51757	142.96	1.25914
6.34	70.9067	0.272784	59.8433	3.02612	58.0367	3.15619	53.5767	2.4876	142.97	1.3095
6.41	70.8133	0.257509	59.6633	3.12648	57.93	3.13752	53.5633	2.50281	142.923	1.28585
6.48	70.75	0.217332	59.4933	3.12267	57.8933	3.13024	53.46	2.55676	142.953	1.25375
6.55	70.66	0.181751	59.31	3.171	57.9067	3.15121	53.4867	2.50526	142.92	1.24649
6.62	70.6633	0.226593	59.2367	3.1681	57.8267	3.14017	53.47	2.51162	142.917	1.28013
6.7	70.6133	0.173237	59.1767	3.13953	57.84	3.13503	53.4133	2.53085	142.96	1.29423
6.77	70.3967	0.108372	59.1467	3.049	57.7533	3.12914	53.3433	2.52687	142.917	1.26568
6.84	70.4767	0.206667	59.03	3.08685	57.75	3.12164	53.3067	2.57499	142.927	1.29304
6.91	70.4233	0.137396	58.9467	3.11171	57.6767	3.13654	53.3	2.52697	142.91	1.27996
6.98	70.31	0.176918	58.8133	3.16409	57.6167	3.17678	53.2533	2.5933	142.86	1.25044
7.06	70.34	0.228692	58.8533	3.12044	57.6367	3.19745	53.1667	2.58171	142.933	1.26354
7.13	70.2167	0.15857	58.7433	3.12191	57.5733	3.18277	53.19	2.55582	142.917	1.28991
7.2	70.1967	0.184782	58.6367	3.19167	57.6067	3.17678	53.14	2.58942	142.91	1.28099
7.27	70.1767	0.185592	58.6133	3.18749	57.55	3.21453	53.15	2.56293	142.843	1.2646
7.34	70.09	0.111505	58.4867	3.17595	57.53	3.19479	53.11	2.5763	142.887	1.257
7.41	70.05	0.197569	58.5267	3.13071	57.45	3.17667	52.9933	2.5712	142.233	1.71228
7.49	70.0667	0.174197	58.5	3.11716	57.5233	3.22906	52.9867	2.59914	142.863	1.29411
7.56	70.04	0.180093	58.38	3.15102	57.4567	3.20794	52.99	2.64513	142.93	1.32349
7.63	69.88	0.20664	58.3533	3.14851	57.4667	3.15422	52.86	2.66766	142.94	1.321
7.7	69.9	0.251462	58.31	3.15728	57.4	3.1821	52.8767	2.58973	142.917	1.32353
7.77	69.7867	0.248484	58.1733	3.27921	57.45	3.25861	52.8567	2.6507	142.877	1.27281
7.85	69.7033	0.202183	58.2533	3.17937	57.3733	3.2383	52.8567	2.66667	142.993	1.3198
7.92	69.7267	0.244427	58.05	3.28883	57.3833	3.22881	52.8233	2.64613	142.9	1.32378
7.99	69.72	0.211975	57.9867	3.24743	57.36	3.20715	52.73	2.68597	142.92	1.32455
8.06	69.5933	0.242304	58.0467	3.28464	57.42	3.2151	52.6867	2.66448	143.01	1.32685
8.13	69.5333	0.212315	57.97	3.27237	57.3633	3.17827	52.66	2.61087	142.87	1.31761
8.21			57.9467	3.27498	57.3167	3.23535	52.6467	2.66973	142.88	1.28535
8.28			57.85	3.28637	57.2467	3.19269	52.6	2.66203	142.95	1.28969
8.35			57.89	3.25663	57.2	3.20913	52.5933	2.68142	142.913	1.30453
8.42			57.9033	3.24556	57.21	3.16356	52.5533	2.64963	142.993	1.27567		144.33
8.49			57.7933	3.25815	57.1633	3.22592	52.53	2.61586	142.937	1.25367		139.732
8.57			57.76	3.28165	57.1933	3.18895	52.49	2.61436	142.913	1.28639		144.083
8.64			57.8	3.26239	57.0433	3.15464	52.4533	2.62495	142.947	1.25887		146.54
8.71			57.7033	3.30437	57.11	3.205	52.4067	2.63631	142.8	1.24712		142.197
8.78			57.6367	3.30445	57.0433	3.18027	52.3133	2.61453	142.93	1.27996		143.677
8.85			57.5267	3.34091	57.0933	3.22288	52.2933	2.6106	142.953	1.29038		140.073
8.93			57.53	3.31808	56.9967	3.19938	52.28	2.66478	142.877	1.28136		143.297
9			57.4967	3.32065	56.9833	3.23154	52.27	2.61817	142.883	1.23964		139.4
9.07			57.3967	3.30515	56.96	3.18768	52.2267	2.6157	142.857	1.3008		143.467
9.14			57.4533	3.27928	56.94	3.23296	52.14	2.63215	142.87	1.25588		142.663
9.21					56.9233	3.2664	52.1967	2.63414	142.88	1.26028		141.823
9.29					56.9933	3.22197	52.0833	2.58129	142.883	1.2671		143.123
9.36					56.81	3.22143	52.1367	2.59642	142.873	1.25039		143.093
							52.0733	2.58138	142.897	1.24277		143.757
							52.0667	2.63331	142.843	1.28214		142.393
									142.88	1.25636		142.847
									142.87	1.20785		142.74
									142.883	1.26788		143.537
												143.14
												142.813
												142.63
												142.84
												143.317
												142.947
												143.03
												142.55
												143.127
												143.047
												143.117
												142.813
												142.733
												143.197
												142.907
												142.847
												142.763
												143.047
												142.99
												142.88
												142.773
												142.863
												142.913
												142.997
												142.883
												142.857
												142.947
												143.037
												143.067
												142.883
												142.983
												142.9
												142.97
												142.93
												142.91
												142.927
												142.92
												142.943
												142.94
												142.867
												142.99
												142.92
												142.937
												142.947
												142.91
												142.867
												142.95
												142.897
												142.883
												142.937
												142.903
												142.933
												142.957
												142.867
												142.85
												142.873
												142.917
												142.937
												142.903
												142.963
												142.977
												142.937
												142.963
												142.88
												142.863
												142.94
												142.933
												142.957
												142.96
												142.97
												142.923
												142.953
												142.92
												142.917
												142.96
												142.917
												142.927
												142.91
												142.86
												142.933
												142.917
												142.91
												142.843
												142.887
												142.233
												142.863
												142.93
												142.94
												142.917
												142.877
												142.993
												142.9
												142.92
												143.01
												142.87
												142.894
