# Supplementary material for: How tank-mix adjuvant type and concentration influence the contact angle on wheat leaf surface
Source: PeerJ. 2023 Nov 21;11:e16464. doi: 10.7717/peerj.16464 (PMC10668805; doi:10.7717/peerj.16464)
Supplement: Supplemental Information 10 [file peerj-11-16464-s010.xlsx]

## Sheet: 20%-32%mean
	0.2		0.24		0.28		0.32		Tap-water
Time [s]	Mean	SE	Mean	SE	Mean	SE	Mean	SE
0	62.855	2.88632	60.1033	4.46865	64.8267	5.24594	89.9933	1.96228	144.33	0.7292
0.07	57.74	2.35968	66.1767	9.71888	58.67	9.48971	91.0667	7.7468	139.732	5.3717
0.14	55.745	3.07411	64.4633	9.20424	59.4667	11.1374	102	6.96193	144.083	1.04667
0.22	53.84	2.22087	53.0867	12.4102	59.03	11.3215	96.8933	7.55207	146.54	2.19475
0.29	53.01	1.9351	54.1367	8.34071	57.7533	11.3501	95.7167	2.1651	142.197	0.857561
0.36	52.235	2.11881	52.3733	8.56995	56.2867	10.615	97.7967	3.32813	143.677	1.76923
0.43	51.54	2.18005	50.46	7.81632	55.17	9.8351	96.37	2.31229	140.073	3.03276
0.5	51.025	2.02083	49.9933	7.95552	54.4033	9.55531	96.0833	3.06107	143.297	0.85795
0.58	50.52	2.04941	48.2733	6.94518	53.87	9.00438	95.3133	3.10042	139.4	3.0862
0.65	49.92	1.81262	45.68	9.35939	52.9133	8.48741	95.6967	2.98807	143.467	1.03565
0.72	49.365	1.87386	48.0167	7.49793	52.0867	7.84207	95.3333	3.03073	142.663	1.54952
0.79	49.015	1.93101	43.9	4.24726	51.16	7.14333	95.29	3.04399	141.823	2.37327
0.86	48.785	1.98	40.8967	3.29412	50.01	6.2273	95.31	3.04572	143.123	1.16356
0.94	48.675	2.09431	39.9567	5.66898	49.1233	5.54882	95.1867	3.01141	143.093	1.6424
1.01	48.5	2.12289	42.2667	3.80548	48.3633	5.20454	94.9633	2.87669	143.757	0.774797
1.08	48.46	2.08207	43.6267	4.87073	47.6367	4.83518	94.5467	2.86613	142.393	1.84788
1.15	48.225	2.15147	42.2	4.22521	47.06	4.61307	94.3833	2.86496	142.847	1.80272
1.22	48.22	2.18821	42.07	4.368	46.62	4.36367	94.25	2.8782	142.74	1.52923
1.3	48.11	2.16372	41.32	6.6384	46.2633	4.22533	94.1567	2.86315	143.537	0.936471
1.37	48.02	2.20454	41.75	4.46158	45.9433	3.99562	93.7667	2.75045	143.14	1.19976
1.44	47.875	2.29844	42.2033	5.05693	45.6033	3.82996	93.6833	2.87536	142.813	1.51338
1.51	47.83	2.24537	41.06	4.69059	45.3767	3.7391	93.6067	2.89254	142.63	1.53663
1.58	47.725	2.25761	40.7567	4.8489	45.1633	3.61048	93.5433	2.90175	142.84	1.3299
1.66	47.67	2.17188	40.55	4.87739	44.8033	3.50645	93.54	2.93169	143.317	0.933262
1.73	47.43	2.29436	41.1433	5.4578	44.6433	3.34381	92.9067	2.42993	142.947	1.32291
1.8	47.26	2.18821	40.4633	5.08544	44.3533	3.24989	92.82	2.34034	143.03	1.39687
1.87	47.145	2.13514	40.9933	5.51573	44.11	3.1589	92.7233	2.28606	142.55	1.58035
1.94	47	2.10656	40.7733	5.52266	43.7033	3.11555	98.5767	5.91928	143.127	1.15883
2.02	46.825	2.08615	40.6333	5.59775	43.4	2.93312	92.7033	2.23413	143.047	1.26652
2.09	46.71	2.09023	40.8367	5.85308	43.18	2.72405	92.65	2.22361	143.117	1.22961
2.16	46.605	2.05349	40.7033	5.70154	42.87	2.65583	92.5367	2.23119	142.813	1.41283
2.23	46.425	2.06165	39.4233	6.92131	42.6433	2.57528	92.39	2.23599	142.733	1.4353
2.3	46.37	2.0984	39.5033	6.75378	41.35	1.84177	92.19	2.21207	143.197	1.20495
2.38	46.41	2.0984	40.7067	5.90402	42.2667	2.31799	95.1467	3.3021	142.907	1.26905
2.45	46.23	2.0739	40.5333	5.96256	42.05	2.28704	91.6167	2.46971	142.847	1.30336
2.52	46.19	2.01675	40.4067	5.87365	41.9867	2.11547	91.2867	2.56719	142.763	1.3857
2.59	46.055	2.02083	40.4233	5.9472	42.0067	2.24463	93.6533	2.32709	143.047	1.23079
2.66	46.08	2.00858	40.2767	5.95144	40.5467	1.57383	91.1567	2.51225	142.99	1.26097
2.74	45.94	2.00858	40.1567	5.97361	40.3233	1.56296	91.06	2.58312	142.88	1.20567
2.81	45.92	2.04941	40.2567	5.96436	40.1167	1.46586	91.0133	2.60354	142.773	1.33417
2.88	45.855	1.99633	40.0633	5.92569	40.02	1.48409	90.9433	2.57289	142.863	1.28572
2.95	45.86	2.01675	39.99	5.94943	39.8767	1.4791	90.86	2.58141	142.913	1.28468
3.02	45.815	1.98	40.05	5.99834	39.76	1.41361	88.63	0.430155	142.997	1.20185
3.1	45.555	1.95551	40	6.08464	40.8	1.63928	88.4533	0.265602	142.883	1.24035
3.17	45.495	2.02083	39.83	5.91817	39.7967	1.50402	90.63	2.3899	142.857	1.32268
3.24	45.26	1.85345	39.7533	6.07717	40.6933	1.72498	88.38	0.295466	142.947	1.31322
3.31	45.15	1.84528	39.7633	5.99572	40.7333	1.75413	90.44	2.44447	143.037	1.28791
3.38	45.005	1.78405	39.6933	5.97849	40.62	1.73052	90.2767	2.45127	143.067	1.26244
3.46	44.935	1.57176	39.61	5.95423	40.7133	1.75448	90.0833	2.45834	142.883	1.29309
3.53	44.655	1.44928	39.3933	5.95484	40.6733	1.7968	91.1233	2.20733	142.983	1.32255
3.6	44.62	1.27373	39.5967	6.09035	40.6533	1.7823	90	2.42331	142.9	1.29326
3.67	44.565	1.26149	38.8233	6.61356	40.4433	1.76864	91.73	2.54317	142.97	1.22202
3.74	44.455	1.12268	38.9867	6.47327	40.4567	1.84013	89.8133	2.41805	142.93	1.30067
3.82	44.46	1.27373	38.78	6.64061	40.5733	1.83805	87.3667	0.533115	142.91	1.29585
3.89	44.365	1.13901	38.84	6.47889	40.5	1.87554	89.51	2.2969	142.927	1.3412
3.96	44.335	1.188	39.3267	6.00648	40.3	1.852	89.4667	2.3086	142.92	1.26083
4.03	44.265	1.14718	39.22	6.04167	40.2767	1.88949	89.3133	2.26511	142.943	1.27138
4.1	44.255	1.10635	38.77	6.44272	40.2967	1.95121	89.2133	2.15698	142.94	1.30296
4.18	44.15	1.08594	39.3233	6.04596	40.1033	1.92668	89.0467	2.17377	142.867	1.25215
4.25	44.11	1.06145	38.7533	6.40852	40.0033	1.8302	88.2233	2.73955	142.99	1.29317
4.32	44.15	1.07778	39.25	5.98165	40.0033	1.8302	87.5833	3.31189	142.92	1.28103
4.39	44.115	1.05736	38.6233	6.4133	36.5267	2.02679	87.3233	3.39254	142.937	1.29949
4.46	44.08	1.02879	39.1967	6.02266	40.4667	1.96141	87.1367	3.43647	142.947	1.24606
4.54	44.07	1.08594	39.0967	5.99727	39.51	1.61769	90.79	5.4606	142.91	1.27988
4.61	44.03	1.10227	38.4733	6.48768	39.4033	1.70611	86.82	3.55692	142.867	1.26349
4.68	43.935	1.0247	39.0133	6.04045	39.31	1.71448	86.6833	3.58356	142.95	1.30715
4.75	44.035	1.0492	38.4833	6.45464	39.25	1.67311	86.5267	3.60994	142.897	1.22857
4.82	43.93	1.10227	38.9067	6.02266	39.14	1.61778	86.4133	3.65984	142.883	1.20457
4.9	44.02	1.00429	38.78	5.98554	39.0267	1.63925	82.9967	2.07479	142.937	1.22455
4.97	43.915	0.975713	38.3033	6.49648	39.0567	1.65129	86.13	3.69037	142.903	1.24978
5.04	43.93	1.00429	38.2367	6.28043	38.8433	1.69985	85.7933	3.77921	142.933	1.29843
5.11	43.86	1.02062	38.5867	5.97441	38.89	1.66682	85.71	3.7648	142.957	1.27668
5.18	43.905	0.975713	38.5967	5.98726	39.3933	1.67601	85.5	3.85384	142.867	1.2406
5.26	43.945	1.00837	38.4933	5.95199	38.5567	1.69977	85.4267	3.89668	142.85	1.24069
5.33	43.84	1.02879	38.5867	6.00203	38.6267	1.6707	85.2733	3.87914	142.873	1.29185
5.4	43.745	1.09002	38.4733	5.94859	38.4367	1.70675	85.27	3.89928	142.917	1.25847
5.47	43.83	1.03695	38.37	5.89785	38.31	1.82343	85.07	3.88232	142.937	1.32793
5.54	43.79	1.06145	38.3233	5.97712	38.44	1.69477	84.7433	3.89725	142.903	1.24494
5.62	43.805	1.06553	38.33	6.03038	38.4567	1.819	84.66	3.89555	142.963	1.26899
5.69	43.77	1.03695	38.16	5.9786	38.23	1.86334	84.4433	3.84541	142.977	1.26387
5.76	43.8	1.06961	38.0867	5.95369	38.2567	1.81674	84.37	3.81629	142.937	1.26203
5.83	43.68	1.05328	37.8833	5.93399	38.03	1.79753	84.1667	3.68229	142.963	1.29751
5.9	43.79	1.05328	37.9033	5.87499	37.8467	1.80741	84.02	3.57962	142.88	1.25914
5.98	43.655	1.03287	37.4267	6.36698	37.6333	1.8786	83.84	3.52299	142.863	1.24727
6.05	43.66	1.00429	37.84	5.93402	37.38	1.90284	83.7867	3.46418	142.94	1.29325
6.12	43.58	0.996126	37.6567	5.83591	37.3733	1.94067	83.8	3.42392	142.933	1.27112
6.19	43.535	1.03287	37.6	5.84688	37.31	1.82654	83.74	3.42098	142.957	1.23965
6.26	43.655	1.00021	37.51	5.8298	37.2133	1.95791	83.6533	3.39776	142.96	1.25914
6.34	43.52	0.971631	36.8633	6.39468	37.0233	2.02011	83.5833	3.45833	142.97	1.3095
6.41	43.47	1.02062	36.6933	6.36458	37.0467	1.95892	83.5333	3.43814	142.923	1.28585
6.48	43.46	1.05328	37.4133	5.8338	37.0567	1.914	83.49	3.44419	142.953	1.25375
6.55	43.48	1.02879	36.8667	6.18532	36.8733	2.0334	83.29	3.44433	142.92	1.24649
6.62	43.39	1.04512	37.1733	5.80802	36.7633	2.00055	83.2633	3.44179	142.917	1.28013
6.7	43.39	0.987961	37.23	5.86476	36.7833	2.02011	83.2267	3.39988	142.96	1.29423
6.77	43.47	1.01246	37.0867	5.79439	36.86	1.9886	83.11	3.36232	142.917	1.26568
6.84	43.46	1.04512	37.0667	5.86291	36.6833	2.0612	83.0767	3.4388	142.927	1.29304
6.91	43.445	1.00021	37.0867	5.79439	36.7433	2.03766	83.0067	3.40603	142.91	1.27996
6.98	43.32	1.03695	37.0667	5.86291	36.6167	2.0611	82.97	3.46918	142.86	1.25044
7.06	43.275	1.04103	36.4167	6.38566	36.5867	2.00649	82.91	3.42952	142.933	1.26354
7.13	43.335	1.07369	37.0333	5.9072	36.4433	2.12443	82.8133	3.41561	142.917	1.28991
7.2	43.32	0.987961	36.9467	5.85113	36.49	2.01894	82.7933	3.45595	142.91	1.28099					°
7.27	43.215	0.992043	36.9167	5.96492	36.29	2.06637	82.7533	3.57182	142.843	1.2646
7.34	43.205	1.01654	36.83	5.94846	35.8733	2.35493	82.7433	3.56412	142.887	1.257
7.42	43.21	1.00429	36.8633	6.00911	35.6767	2.42821	82.6167	3.59827	142.233	1.71228
7.49	43.165	0.943054	36.7967	5.99976	35.5867	2.34278	82.64	3.58832	142.863	1.29411
7.56	43.15	0.963466	36.7733	6.00951	35.4967	2.35263	82.6167	3.6207	142.93	1.32349
7.63	43.065	0.959383	36.6833	5.93352	38.5233	3.0454	82.58	3.58673	142.94	1.321
7.7	43.085	0.983878	36.76	5.98148	35.41	2.30886	85.0067	4.40945	142.917	1.32353
7.77	43.05	0.971631	36.6867	5.94999	35.28	2.48729	82.6133	3.60326	142.877	1.27281
7.85	43.025	0.910394	36.2133	5.94043	35.2833	2.39734	82.6267	3.62028	142.993	1.3198
7.92	43.015	0.951219	36.2167	5.97876	35.1	2.4966	82.5867	3.69029	142.9	1.32378
7.99	42.975	0.959383	36.5033	5.91024	35.1467	2.47329	82.6367	3.70668	142.92	1.32455
8.06	42.92	0.906311	36.1733	5.94454	35.1633	2.41805	82.4933	3.69558	143.01	1.32685
8.13	42.9	0.914476	36.1833	5.86865	35.09	2.41432	82.4433	3.70154	142.87	1.31761
8.21	42.87	0.947136			34.9767	2.4671	82.3433	3.64959	142.88	1.28535
8.28	42.9	0.906311			34.95	2.49504	82.3	3.61893	142.95	1.28969
8.35	42.855	0.934889			34.94	2.40986	80.91	2.51699	142.913	1.30453
8.42	42.78	0.840991			34.91	2.46006	82.1633	3.58535	142.993	1.27567
8.49	42.755	0.894064			34.89	2.483	82.0067	3.55359	142.937	1.25367
8.57	42.76	0.898146			34.7867	2.45764	82.0133	3.55074	142.913	1.28639
8.64	42.76	0.832827			34.73	2.51033	81.9433	3.54625	142.947	1.25887
8.71	42.795	0.902229			35.6133	2.1884	81.8467	3.54225	142.8	1.24712
8.78	42.725	0.894064			34.7433	2.49657	81.8633	3.55678	142.93	1.27996
8.85	42.69	0.832827			34.61	2.5611	81.8633	3.56009	142.953	1.29038
8.93	42.705	0.796084			34.6733	2.43635	81.8	3.54544	142.877	1.28136
9	42.675	0.820579			34.3867	2.50307	79.5267	1.88971	142.883	1.23964
9.07	42.66	0.849156			34.58	2.50753	81.75	3.51676	142.857	1.3008
9.14	42.7	0.881816			34.4267	2.52418	81.73	3.49198	142.87	1.25588
9.21	42.625	0.763424					81.6733	3.48206	142.88	1.26028
9.29	42.675	0.796084					81.5133	3.44876	142.883	1.2671
9.36	42.735	0.681775							142.873	1.25039
9.43	42.85	0.522558							142.897	1.24277
9.5	42.855	0.551135							142.843	1.28214
9.57									142.88	1.25636
9.65									142.87	1.20785
9.72									142.883	1.26788
9.79
9.86
9.93
