# Supplementary material for: How tank-mix adjuvant type and concentration influence the contact angle on wheat leaf surface
Source: PeerJ. 2023 Nov 21;11:e16464. doi: 10.7717/peerj.16464 (PMC10668805; doi:10.7717/peerj.16464)
Supplement: Supplemental Information 12 [file peerj-11-16464-s012.xlsx]

## Sheet: 6‰-10‰mean
	6‰		7‰		8‰		9‰		10‰		Tap-water
Time [s]	mean	SE	mean	SE	mean	SE	mean	SE	mean	SE
0	41.54	6.02316	39.9367	1.87523	50.76	4.9801	44.48	1.9481	47.1	4.3	144.33	0.7292
0.07	38.1933	3.98273	33.11	2.7346	38	3.42231	35.7833	3.45146	36.75	3.11	139.732	5.3717
0.14	35.09	3.66616	28.2233	2.79818	33.5633	1.65221	29.8633	2.44459	30	2.69	144.083	1.04667
0.22	30.8133	2.31279	25.7467	2.70186	29.09	0.743572	26.3867	2.1167	25.2	0.78	146.54	2.19475
0.29	27.94	1.66133	23.4767	3.25581	25.65	0.739211	22.9467	1.58676	22.88	1.58	142.197	0.857561
0.36	25.71	1.36917	21.59	2.92962	21.98	1.31793	20.24	1.48937	20.51	1.02	143.677	1.76923
0.43	24.4233	1.90835	19.8233	2.60883	19.5933	1.59228	18.6767	1.72066	16.83	0.39	140.073	3.03276
0.5	22.0233	1.35689	20.0667	2.37174	17.8867	1.10936	17.7033	1.92972	15.86	0.79	143.297	0.85795
0.58	21.7067	2.32982	19.27	3.48922	16.9967	0.790049	16.7767	2.15193	15.47	0.94	139.4	3.0862
0.65	21.23	2.64674	18.72	4.24512	15.95	0.586202	15.97	2.3965	14.36	1.16	143.467	1.03565
0.72	20.92	3.06078	15.6833	5.41018	15.1267	0.203415	14.84	2.42735	13.74	0.63	142.663	1.54952
0.79	19.9033	2.74546	17.17	3.86609	14.77	0.2	13.5567	2.51906	10.58	0.98	141.823	2.37327
0.86	19.4667	2.85106	15.1933	4.51306	15.54	1.60001	11.83	3.24084	12.21	1.71	143.123	1.16356
0.94	18.8233	3.05557	15.42	4.2033	15.44	1.81248	11.1167	3.4703	12.28	2.41	143.093	1.6424
1.01	17.5067	2.79931	14.9567	4.19323	14.8133	2.01949	12.9067	2.22819	11.59	3.04	143.757	0.774797
1.08	16.96	3.20369	14.4367	4.16297	14.51	1.80558	12.47	2.34952			142.393	1.84788
1.15	15.9067	2.89478	13.53	3.78065	13.88	1.75092	11.9333	2.27943			142.847	1.80272
1.22	15.5067	3.18335	12.1033	2.37524	12.6533	0.235112	11.37	2.62686			142.74	1.52923
1.3	15.1933	3.56723	13.2967	3.45506	12.17	0.465761	10.9833	2.55057			143.537	0.936471
1.37	15.0933	3.80005	11.9133	4.28608	11.7	0.846542	10.4367	2.68336			143.14	1.19976
1.44	13.9	3.24457	10.14	2.22487	11.9867	0.401345	9.43333	3.1879			142.813	1.51338
1.51	14.0433	3.59361	11.4367	4.33326	11.7633	0.674916					142.63	1.53663
1.58	13.2133	3.64612			10.7567	0.733856					142.84	1.3299
1.66	12.5567	3.87136			11.1233	0.841434					143.317	0.933262
1.73	12.1533	3.88156			11.58	1.4155					142.947	1.32291
1.8	12.2533	3.9939			11.9667	1.64958					143.03	1.39687
1.87	11.4233	3.58391			11.4767	1.50591					142.55	1.58035
1.94	11.0467	3.48762			11.6833	1.54894					143.127	1.15883
2.02	10.29	3.64947			10.9133	2.04638					143.047	1.26652
2.09	10.67	3.36245			10.3167	2.15082					143.117	1.22961
2.16	10.5767	3.34828			10.5433	2.04146					142.813	1.41283
2.23	10.45	3.3595			10.0533	2.48006					142.733	1.4353
2.3	10.1233	3.35487			9.74	2.5459					143.197	1.20495
2.38	10.1033	3.29304			9.44667	2.60469					142.907	1.26905
2.45	9.88	3.44211			9.27333	2.61266					142.847	1.30336
2.52	9.58	3.40562			8.98667	2.47922					142.763	1.3857
2.59	9.66333	3.08622			8.96333	2.61947					143.047	1.23079
2.66	8.68333	3.39414			9.21	2.7811					142.99	1.26097
2.74	8.51333	3.57645			9.14333	2.80434					142.88	1.20567
2.81	7.66667	3.60569			8.69667	2.68177					142.773	1.33417
2.88	7.35333	3.73762			8.92	2.61969					142.863	1.28572
2.95	7.52	3.58501			8.82	2.85055					142.913	1.28468
3.02	7.03333	3.53896									142.997	1.20185
3.1	6.82	3.54351									142.883	1.24035
3.17	6.7	3.43258									142.857	1.32268
3.24	6.78667	3.35691									142.947	1.31322
3.31											143.037	1.28791
3.38											143.067	1.26244
3.46											142.883	1.29309
3.53											142.983	1.32255
3.6											142.9	1.29326
3.67											142.97	1.22202
3.74											142.93	1.30067
3.82											142.91	1.29585
3.89											142.927	1.3412
3.96											142.92	1.26083
4.03											142.943	1.27138
4.1											142.94	1.30296
4.18											142.867	1.25215
4.25											142.99	1.29317
4.32											142.92	1.28103
4.39											142.937	1.29949
4.46											142.947	1.24606
4.54											142.91	1.27988
4.61											142.867	1.26349
4.68											142.95	1.30715
4.75											142.897	1.22857
4.82											142.883	1.20457
4.9											142.937	1.22455
4.97											142.903	1.24978
5.04											142.933	1.29843
5.11											142.957	1.27668
5.18											142.867	1.2406
5.26											142.85	1.24069
5.33											142.873	1.29185
5.4											142.917	1.25847
5.47											142.937	1.32793
5.54											142.903	1.24494
5.62											142.963	1.26899
5.69											142.977	1.26387
5.76											142.937	1.26203
5.83											142.963	1.29751
5.9											142.88	1.25914
6.05											142.863	1.24727
6.12											142.94	1.29325
6.19											142.933	1.27112
6.26											142.957	1.23965
6.34											142.96	1.25914
6.41											142.97	1.3095
6.48											142.923	1.28585
6.55											142.953	1.25375
6.62											142.92	1.24649
6.7											142.917	1.28013
6.77											142.96	1.29423
6.84											142.917	1.26568
6.91											142.927	1.29304
6.98											142.91	1.27996
7.06											142.86	1.25044
7.13											142.933	1.26354
7.2											142.917	1.28991
7.27											142.91	1.28099
7.34											142.843	1.2646
7.41											142.887	1.257
7.49											142.233	1.71228
7.56											142.863	1.29411
7.63											142.93	1.32349
7.7											142.94	1.321
7.77											142.917	1.32353
7.85											142.877	1.27281
7.92											142.993	1.3198
7.99											142.9	1.32378
8.06											142.92	1.32455
8.13											143.01	1.32685
											142.87	1.31761
											142.88	1.28535
											142.95	1.28969
											142.913	1.30453
											142.993	1.27567
											142.937	1.25367
											142.913	1.28639
											142.947	1.25887
											142.8	1.24712
											142.93	1.27996
											142.953	1.29038
											142.877	1.28136
											142.883	1.23964
											142.857	1.3008
											142.87	1.25588
											142.88	1.26028
											142.883	1.2671
											142.873	1.25039
											142.897	1.24277
											142.843	1.28214
											142.88	1.25636
											142.87	1.20785
											142.883	1.26788
